# Supplementary material for: Effects of Multilevel and Multidomain Interventions on Glycemic Control in U.S. Hispanic Populations
Source: Int J Environ Res Public Health. 2025 Aug 28;22(9):1345. doi: 10.3390/ijerph22091345 (PMC12469673; doi:10.3390/ijerph22091345)
Supplement: Supplementary file 1 [file ijerph-22-01345-s001.zip]

Archive with 1 entries (1 files):
- ijerph-3806485-supplementary.pdf
